# Supplementary material for: The Relationship between Histological Composition and Metabolic Profile in Breast Tumors and Peritumoral Tissue Determined with 1H HR-MAS NMR Spectroscopy
Source: Cancers (Basel). 2023 Feb 17;15(4):1283. doi: 10.3390/cancers15041283 (PMC9954108; doi:10.3390/cancers15041283)
Supplement: Supplementary file 1 [file cancers-15-01283-s001.zip]

Archive with 1 entries (1 files):
- cancers-2192073-supplementary.pdf
